# Supplementary material for: Characteristics of daily foraging activity of Camponotus japonicus via time series analysis
Source: PLoS One. 2023 Nov 16;18(11):e0293455. doi: 10.1371/journal.pone.0293455 (PMC10653500; doi:10.1371/journal.pone.0293455)
Supplement: S1 Table — (TEX) [file pone.0293455.s002.tex]

\begin{table}[!ht]
	\centering
%	\caption{{\bf Number of worker ants in each colony} }
	\caption{}
	\begin{tabular}{ccc}
	\hline	
	Colony & All worker ants & Selected worker ants\\\hline
	A 	&	72	&	42 	\\ 
	B	&	143	&	53	\\
	C	&	112	&	57	\\
	D 	&	99	&	61	\\
	E	&	97	&	37	\\\hline
	\end{tabular}
	\label{tab:antsnum}
\end{table}
