# Supplementary material for: Characteristics of daily foraging activity of Camponotus japonicus via time series analysis
Source: PLoS One. 2023 Nov 16;18(11):e0293455. doi: 10.1371/journal.pone.0293455 (PMC10653500; doi:10.1371/journal.pone.0293455)
Supplement: S2 Table — (TEX) [file pone.0293455.s003.tex]

\begin{table}
	\centering
%	\caption{{\bf Passage counts for each colony (A-E)}}
	\caption{}
	\begin{tabular}{ccc}
	\hline	
	Colony & All worker ants & Selected worker ants\\\hline
	A 	&	37310	&	36148  \\
	B	&	38260	&	33623  \\
	C	&	31517	&	29265  \\
	D	& 	30018	&	28873  \\
	E	&	22052	&	19982  \\\hline	
	\end{tabular}
	\label{tab:eventsnum}
\end{table}
