# Supplementary material for: Characteristics of daily foraging activity of Camponotus japonicus via time series analysis
Source: PLoS One. 2023 Nov 16;18(11):e0293455. doi: 10.1371/journal.pone.0293455 (PMC10653500; doi:10.1371/journal.pone.0293455)
Supplement: S3 Table — (TEX) [file pone.0293455.s004.tex]

\begin{table*}%[!ht]
%  \caption{{\bf Summary statistics : Colony A}}
	\caption{}
  \centering
\begin{tabular}{lrrrr}
%\toprule
\hline
{} & \multicolumn{2}{c}{Whole data} &  \multicolumn{2}{c}{Selected data}\\ 
{} &  Active day &  Passage count & Active day&  Passage count \\ \hline
%\midrule
Count &         72 &            72&                      42 &            42 \\
Mean  &         29.4 &           518.2 &                       45.3 &           860.7 \\
Std   &         25.9 &           725.0 &                       21.5 &           785.9 \\
Min   &          1&             1&                         7&            46 \\
25\%   &          3.0 &             5.0 &                       27.5 &           290.8 \\
50\%   &         25.5 &           154.5 &                       41.5 &           569.5  \\
75\%   &         47.8 &           768.8 &                       65.0 &          1201.8 \\
Max   &         75&          2898&                       75&          2898 \\ \hline
%\bottomrule
\end{tabular}
\label{tab:Summary_A}
\end{table*}
