# Supplementary material for: Characteristics of daily foraging activity of Camponotus japonicus via time series analysis
Source: PLoS One. 2023 Nov 16;18(11):e0293455. doi: 10.1371/journal.pone.0293455 (PMC10653500; doi:10.1371/journal.pone.0293455)
Supplement: S4 Table — (TEX) [file pone.0293455.s005.tex]

\begin{table*}
%  \caption{{\bf Summary statistics : Colony B}}
	\caption{}
  \centering
\begin{tabular}{lrrrr}
%\toprule
\hline
{} & \multicolumn{2}{c}{Whole data} &  \multicolumn{2}{c}{Selected data}\\ 
{} &  Active day &  Passage count &  Active day &  Passage count \\ \hline
%\midrule
Count &        143&           143&                    53&            53 \\
Mean  &         26.8 &           267.6 &                       60.1 &           634.4  \\
Std   &         33.7 &           412.5 &                      33.3 &           480.0  \\
Min   &          1 &             1 &                     12 &            92  \\
25\%   &          2.0 &            10.0 &                     33.0 &           242.0 \\
50\%   &          8.0 &            78.0 &                     50.0 &           449.0 \\
75\%   &         39.0 &           350.0 &                   93.0 &           879.0\\
Max   &        110 &          2161 &                     110 &          2161 \\ \hline
%\bottomrule
\end{tabular}
\label{tab:Summary_B}
\end{table*}
