# Supplementary material for: Characteristics of daily foraging activity of Camponotus japonicus via time series analysis
Source: PLoS One. 2023 Nov 16;18(11):e0293455. doi: 10.1371/journal.pone.0293455 (PMC10653500; doi:10.1371/journal.pone.0293455)
Supplement: S5 Table — (TEX) [file pone.0293455.s006.tex]

\begin{table*}
%  \caption{{\bf Summary statistics : Colony C}}
	\caption{}
  \centering
\begin{tabular}{lrrrr}
%\toprule
\hline
{} & \multicolumn{2}{c}{Whole data} &  \multicolumn{2}{c}{Selected data}\\ 
{} &  Active day &  Passage count  &  Active day &  Passage count \\ \hline
%\midrule
Count &        112 &           112 &                   57 &            57\\
Mean  &         31.4 &           281.4 &                  51.6 &           513.4 \\
Std   &         28.2 &           386.4 &               24.9 &           425.0 \\
Min   &          1&             1 &                 13 &            44 \\
25\%   &          6.0 &            17.0 &                   31.0 &           187.0 \\
50\%   &         25.0 &           111.5 &                 51.0 &           475.0 \\
75\%   &         51.0 &           476.0 &             71.0 &           696.0 \\
Max   &         96 &          2344 &               96 &          2344 \\ \hline
%\bottomrule
\end{tabular}
\label{tab:Summary_C}
\end{table*}
