# Supplementary material for: Characteristics of daily foraging activity of Camponotus japonicus via time series analysis
Source: PLoS One. 2023 Nov 16;18(11):e0293455. doi: 10.1371/journal.pone.0293455 (PMC10653500; doi:10.1371/journal.pone.0293455)
Supplement: S6 Table — (TEX) [file pone.0293455.s007.tex]

\begin{table*}
%  \caption{{\bf Summary statistics : Colony D}}
	\caption{}
  \centering
\begin{tabular}{lrrrr}
%\toprule
\hline
{} & \multicolumn{2}{c}{Whole data} &  \multicolumn{2}{c}{Selected data}\\ 
{} &  Active day &  Passage count  &  Active day &  Passage count \\ \hline
%\midrule
Count &         99 &            99 &                   61 &            61 \\
Mean  &         32.1 &           303.2 &                49.7 &           473.3 \\
Std   &         27.9 &           304.5 &                 20.5 &           265.7\\
Min   &          1 &             1 &                 12 &            64\\
25\%   &          2.0 &             4.0 &              32.0 &           310.0 \\
50\%   &         30.0 &           301.0 &             48.0 &           439.0 \\
75\%   &         53.5 &           469.5 &                66.0 &           624.0 \\
Max   &         87 &          1281 &             87 &          1281 \\ \hline
%\bottomrule
\end{tabular}
\label{tab:Summary_D}
\end{table*}
