# Supplementary material for: Characteristics of daily foraging activity of Camponotus japonicus via time series analysis
Source: PLoS One. 2023 Nov 16;18(11):e0293455. doi: 10.1371/journal.pone.0293455 (PMC10653500; doi:10.1371/journal.pone.0293455)
Supplement: S7 Table — (TEX) [file pone.0293455.s008.tex]

\begin{table*}
%  \caption{{\bf Summary statistics : Colony E}}
	\caption{}
  \centering
\begin{tabular}{lrrrr}
%\toprule
\hline
{} & \multicolumn{2}{c}{Whole data} &  \multicolumn{2}{c}{Selected data}\\ 
{} &  Active day &  Passage count  &  Active day & Passage count \\ \hline
%\midrule
Count &         97 &            97 &                37 &            37 \\
Mean  &         21.4 &           227.3 &           49.9 &           540.1 \\
Std   &         27.6 &           364.3 &            25.3 &           430.9 \\
Min   &          1 &             1 &       12 &           113 \\
25\%   &          1.0 &             1.0 &              27.0 &           191.0\\
50\%   &          6.0 &            64.0 &            48.0 &           401.0\\
75\%   &         40.0 &           225.0 &             72.0 &           795.0 \\
Max   &         87 &          1588 &              87 &          1588 \\ \hline
%\bottomrule
\end{tabular}
\label{tab:Summary_E}
\end{table*}
